# Supplementary material for: A Bibliometric Analysis of Mexican Bioinformatics: A Portrait of Actors, Structure, and Dynamics
Source: Biology (Basel). 2022 Jan 13;11(1):131. doi: 10.3390/biology11010131 (PMC8772911; doi:10.3390/biology11010131)
Supplement: Supplementary file 1 [file biology-11-00131-s001.zip › Table S2.xlsx]

## Sheet: Hoja1
Table S2. Word occurrence extracted from the titles of the articles related to Mexican bioinformatics (period 1994-2018)
Occurrences	Words
152	genomics
150	protein
148	genes
107	proteomics
103	cancer
84	human
84	molecular
79	networks
70	expression
69	identification
68	cells
65	genome
65	approach
63	genetics
56	characterization
54	metabolism
53	functional
53	regulatory
53	cell
50	plant
49	mexico
48	model
47	dna
47	coli
46	systems
44	drugs
44	modeling
43	mexican
42	comparative
42	disease
41	computational
41	evolution
40	development
39	breast
39	role
37	prediction
36	diversity
35	activity
35	transcriptional
35	regulation
35	biology
34	structural
34	dynamics
34	insights
34	data
33	species
32	patients
32	silico
31	system
30	binding
30	virus
30	interactions
29	interaction
29	structure
28	sequencing
28	response
27	population
26	vitro
26	complex
26	genomewide
26	resistance
25	approaches
25	acid
25	properties
25	bacterial
25	effects
25	global
25	type
24	mutations
24	design
24	function
24	common
23	profiles
23	latin america
23	association
23	sequence
23	factors
22	pathway
22	profiling
22	epigenetic
22	peptides
22	biological
22	genomes
22	entamoeba
22	transcription
22	diabetes
21	review
21	health
20	evaluation
20	infection
20	maize
20	bioinformatics
20	detection
20	high
20	stress
20	factor
20	patterns
20	early
19	pathways
19	natural
19	variation
19	medicine
19	analyses
19	transcriptome
19	strains
18	lung
18	clinical
18	synthesis
18	evolutionary
18	profile
18	venom
18	sequences
18	arabidopsis
17	signaling
17	family
17	multiple
17	chemical
17	phylogenetic
17	wheat
17	selection
17	distribution
17	method
17	tuberculosis
17	induced
17	growth
17	impact
17	metabolomics
16	tissue
16	changes
16	influenza
16	receptor
16	inhibition
16	inhibitors
16	diseases
16	microbial
16	implications
16	database
16	risk
15	syndrome
15	classification
15	compounds
15	discovery
15	populations
15	biochemical
15	adaptation
15	isolated
15	bacillus
15	mechanisms
15	leukemia
14	survival
14	control
14	formation
14	targets
14	docking
14	landscape
14	markers
14	regions
14	current
14	mitochondrial
14	scorpion
14	three
14	bacteria
14	regulondb
14	strategies
13	micrornas
13	small
13	features
13	evidence
13	perspective
13	tool
13	reveal
13	conservation
13	american
13	revealed
13	rats
13	dynamic
13	root
13	organization
13	conditions
13	acids
13	treatment
13	chronic
12	pediatric
12	recognition
12	responses
12	simulation
12	theoretical
12	methods
12	advances
12	breeding
12	traits
12	tropical
12	models
12	mapping
12	quantitative
12	mycobacterium
12	mass
12	production
12	biomarkers
12	acute
11	activation
11	fungal
11	identifies
11	exposure
11	insight
11	mechanism
11	understanding
11	variants
11	vivo
11	screening
11	products
11	rat
11	phylogeny
11	applications
11	blood
11	marine
11	environment
11	tools
11	giardia
11	enzymes
11	comparison
11	components
11	spectrometry
11	theory
11	community
11	amino
10	epithelial
10	algorithm
10	therapy
10	virulence
10	site
10	inhibitor
10	dengue
10	simulations
10	variant
10	loci
10	future
10	fish
10	central
10	life
10	crop
10	transcriptomics
10	environmental
10	case
10	pseudomonas
10	operon
10	cellular
10	fatty
10	secretion
9	diverse
9	target
9	highly
9	salmonella
9	highthroughput
9	vaccine
9	experimental
9	synthetic
9	residues
9	free
9	levels
9	identified
9	origin
9	signal
9	water
9	diabetic
9	damage
9	physiological
9	bean
9	phaseolus
9	vulgaris
9	microbiota
9	complete
9	basis
9	behavior
9	differentiation
9	mediated
9	aeruginosa
9	yeast
9	sites
9	primary
8	kinase
8	key
8	subtypes
8	ovarian
8	cervical
8	strategy
8	relationship
8	assessment
8	normal
8	immune
8	predicting
8	receptors
8	flow
8	rates
8	peptide
8	brain
8	image
8	predicted
8	omics
8	extraction
8	challenges
8	single
8	update
8	ancient
8	promoter
8	reference
8	isolates
8	proteome
8	essential
8	functions
8	mice
8	improved
8	vibrio
8	agent
8	insect
8	draft
8	rhizobium
8	sp
8	mathematical
8	modelling
8	architecture
8	domains
8	developmental
8	integrative
8	care
8	active
8	project
8	management
8	serum
8	obesity
8	lymphoblastic
7	mirnas
7	local
7	delivery
7	sex
7	stem
7	putative
7	roles
7	candidate
7	loss
7	linked
7	processes
7	differential
7	tumor
7	ligand
7	hormone
7	conformational
7	papillomavirus
7	state
7	beta
7	web
7	energetic
7	complexes
7	qsar
7	low
7	hn
7	deep
7	hiv
7	validation
7	meta
7	families
7	antibodies
7	polymorphism
7	simple
7	polymorphisms
7	resources
7	yield
7	surface
7	genotype
7	regulates
7	membrane
7	emerging
7	dehydrogenase
7	overview
7	oxidative
7	respiratory
7	perspectives
7	strain
7	helicobacter
7	pylori
7	regulated
7	toxin
7	pattern
7	inference
7	cycle
7	therapeutic
7	action
7	technology
7	nmr
7	engineering
7	social
7	infected
6	prostate
6	distinct
6	cancers
6	inhibits
6	encoding
6	samples
6	positive
6	lines
6	alterations
6	signatures
6	diagnostic
6	quality
6	arsenic
6	library
6	molecules
6	differences
6	antioxidant
6	homology
6	energy
6	modulates
6	recovery
6	channel
6	derivative
6	cryptic
6	relationships
6	diversification
6	north
6	integrated
6	number
6	adaptive
6	framework
6	ecological
6	genus
6	traditional
6	signals
6	spp
6	soil
6	cattle
6	linear
6	metagenomic
6	roots
6	reproductive
6	mutants
6	secondary
6	induces
6	mammalian
6	coral
6	green
6	desert
6	tolerance
6	de
6	novo
6	gland
6	drought
6	male
6	pathogen
6	unique
6	midgut
6	targeting
6	plasticity
6	pollination
6	large
6	regulator
6	comprehensive
6	locus
6	subtilis
6	cd
6	healthy
6	process
6	optimization
6	biosynthesis
6	liver
6	chagas
6	progression
6	mellitus
6	improve
6	sperm
6	performance
6	leaves
6	fermentation
5	histone
5	inflammatory
5	signature
5	tlr
5	extract
5	sensitivity
5	associations
5	fast
5	carcinoma
5	outcomes
5	immunity
5	hela
5	mutation
5	induction
5	phenotypic
5	muscle
5	colonization
5	support
5	map
5	intake
5	sea
5	mixed
5	tree
5	snp
5	rapid
5	grain
5	antigen
5	sexual
5	crotalus
5	immunogenic
5	gradient
5	uncovers
5	food
5	gut
5	host
5	lineage
5	proliferation
5	participation
5	rhinitis
5	asthma
5	metabolites
5	cardiovascular
5	programming
5	tissues
5	enhanced
5	capsicum
5	derived
