# Supplementary material for: A Bibliometric Analysis of Mexican Bioinformatics: A Portrait of Actors, Structure, and Dynamics
Source: Biology (Basel). 2022 Jan 13;11(1):131. doi: 10.3390/biology11010131 (PMC8772911; doi:10.3390/biology11010131)
Supplement: Supplementary file 1 [file biology-11-00131-s001.zip › Table S1.xlsx]

## Sheet: Hoja1
Table S1. Core journals of the Mexican Bioinformatics
Sources	Articles
PLOS ONE	89
SCI REP	33
BMC GENOMICS	30
J PROTEOMICS	29
PROC. NATL. ACAD. SCI. U.S.A.	25
GAC MED MEX	23
BIOINFORMATICS	21
METHODS MOL. BIOL.	21
NUCLEIC ACIDS RES.	21
FRONT PHYSIOL	19
G3 (BETHESDA)	17
BIOMED RES INT	14
MOLECULES	14
PLOS COMPUT. BIOL.	14
NATURE	13
BOL MED HOSP INFANT MEX	12
INT J MOL SCI	12
NAT COMMUN	12
SALUD PUBLICA MEX	12
COMPUT MATH METHODS MED	11
FRONT MICROBIOL	11
GENOME ANNOUNC	11
J. BIOMOL. STRUCT. DYN.	11
COMPUT BIOL CHEM	10
GENOME BIOL.	10
ACTA BIOCHIM. POL.	9
ADV. EXP. MED. BIOL.	9
BMC BIOINFORMATICS	9
FRONT CELL INFECT MICROBIOL	9
J. BIOL. CHEM.	9
ARCH. MED. RES.	8
DATABASE (OXFORD)	8
EUR J MED CHEM	8
GENOME RES.	8
INFECT. GENET. EVOL.	8
J NUTRIGENET NUTRIGENOMICS	8
J. BACTERIOL.	8
J. PROTEOME RES.	8
MOL. PHYLOGENET. EVOL.	8
